# Supplementary material for: Rethinking small vessel CTOs: collateral channels as a bridge to subsequent complex intervention-a case report
Source: Eur Heart J Case Rep. 2026 Apr 21;10(4):ytag241. doi: 10.1093/ehjcr/ytag241 (PMC13096802; doi:10.1093/ehjcr/ytag241)
Supplement: ytag241_Supplementary_Data [file ytag241_supplementary_data.zip]

Archive with 16 entries (16 files):
- Supplementary captions.docx
- Video 1.mp4
- Video 10.mp4
- Video 11.mp4
- Video 12.mp4
- Video 13.mp4
- Video 14.mp4
- Video 15.mp4
- Video 2.mp4
- Video 3.mp4
- Video 4.mp4
- Video 5.mp4
- Video 6.mp4
- Video 7.mp4
- Video 8.mp4
- Video 9.mp4
